# Supplementary material for: The Gβ-like protein Bcgbl1 regulates development and pathogenicity of the gray mold Botrytis cinerea via modulating two MAP kinase signaling pathways
Source: PLoS Pathog. 2023 Dec 4;19(12):e1011839. doi: 10.1371/journal.ppat.1011839 (PMC10721196; doi:10.1371/journal.ppat.1011839)
Supplement: S1 Table — (XLSX) [file ppat.1011839.s009.xlsx]

## Sheet: Sheet1
Primer	Sequence (5’-3’)	Relevant Characteristics
TF	CACCGAGTTATGTGTCCAATCAAT	T-DNA insertion position identification of mutant AT19
XLB3	CGTTAATTCAGTACATTAAAAACGTCCGCAAT
GUSF	CCCACTATCCTTCGCAAGA
TR	ACAGTCAGAAACAATGTGGGAGT
BcactA	F: TCCAAACCGCCAGTCAATCC	Expression detection of BcactA by RT-qPCR (Liu et al 2011)
	R: GATACCACCGCTCTCAAGACC
5195-RT	F: CATCAACACCGTCACCATCTC	Expression detection of B0510_5195 by RT-qPCR
	R: CTGGCTTCAACTCATCAACCTT
5194-RT	F: CACCGAGTTATGTGTCCAATCAAT	Expression detection of B0510_5194 by RT-qPCR
	R: TCACGCTGCGGTATCGCC
T-DNA probe	F: GACAGCGTCTCCGACCTGA	Amplification of the probe used in southern blot for T-DNA mutant
	R: GCTCCATACAAGCCAACCAC
Bcgbl1-L	F: TTTGACGGAAGGGGGATTT	Gene deletion vector construction of Bcgbl1 based on B0510_5195 and KS1004
	R: GCTGCAGGAATTCGATATCAATTGAAGGATGGGCGAAATG
Bcgbl1-R	F: AAAGGAATAGAGTAGATGCCGGGGGTTTGTGGTTCCTTGT
	R: CTCATTTTCCATCTGTATCTCTGTC
HY-Bcgbl1	F: CATTTCGCCCATCCTTCAATTGATATCGAATTCCTGCAGC
	R: GCTCCATACAAGCCAACCAC
YG-Bcgbl1	F: GCCCTTCCTCCCTTTATTTC
	R: ACAAGGAACCACAAACCCCCGGCATCTACTCTATTCCTTT
KNout	F: GTTGCCATTTCGCCCATC	Gene detection for Bcgbl1 deletion mutants
	R: AGGAACCACAAACCCCGG
Bcgbl1-TZ	F: GGGGTCGCACCGAGTTATG	Probe of southern blot for Bcgbl1 deletion mutants
	R: TAGGGCAAGTCCGAGCAGAT
Bcgbl1-1300	F-XbaI: GCTCTAGAATCCTGCTTCCGACGCTGA	Gene complement vector construction based on Bcgbl1 and pCAMB1300
	R-PstI: AACTGCAGTCGGGGGACGCGCCCGTGAA
Bcgbl1	F: ATGGCGGAACAACTTATCCTC	Amplification of full Bcgbl1 and detection of Bcgbl1 complementary mutants
	R: TTACGCTCTCGACATAACACC
Bcgbl1-AD	F: GTACCAGATTACGCTCATATGATGGCGGAACAACTTATCCTC	Amplification of full Bcgbl1 for construction of the vector pGADT7- Bcgbl1
	R: ATGCCCACCCGGGTGGAATTCTTACGCTCTCGACATAACACC
BCG1-BD	F: TCAGAGGAGGACCTGCATATGATGGGTTGCGGTATGAGCACT	Amplification of full BCG1 for construction of the vector pGBKT7- BCG1
	R: TCGACGGATCCCCGGGAATTCTTAACGCCATGCTGAATTAAG
BCG2-BD	F: TCAGAGGAGGACCTGCATATGATGTGTTTCGGCAGCAGGGAG	Amplification of full BCG2 for construction of the vector pGBKT7- BCG2
	R: TCGACGGATCCCCGGGAATTCTCAAAGGATCAGCTTTTGAAG
BCG3-BD	F: TCAGAGGAGGACCTGCATATGATGGGTGCTTGCATGAGCTC	Amplification of full BCG3 for construction of the vector pGBKT7- BCG3
	R: TCGACGGATCCCCGGGAATTCTTAGAGTATGCCCGAGTCTT
Bcgb1-BD	F: TCAGAGGAGGACCTGCATATGATGTCGTCAAACTCGAACGA	Amplification of full Bcgb1 for construction of the vector pGBKT7- Bcgb1
	R: TCGACGGATCCCCGGGAATTCTTATGTGGACCAGAGTTTGA
Bcgb1-AD	F: CATATGGCCATGGAGGCCAGTATGTCGTCAAACTCGAACGA	Amplification of full Bcgb1 for construction of the vector pGADT7- Bcgb1
	R: GTATCGATGCCCACCCGGGTGTTATGTGGACCAGAGTTTGA
Bcgg1-BD	F: TCAGAGGAGGACCTGCATATGATGCCTCAAGGTTATTCATCT	Amplification of full Bcgg1 for construction of the vector pGBKT7- Bcgg1
	R: TCGACGGATCCCCGGGAATTCTTACATCACCAAACAGCATCC
Bmp1-BD	F: TCAGAGGAGGACCTGCATATGATGACAGCTCGTGCGCCTAAT	Amplification of full Bmp1 for construction of the vector pGBKT7- Bmp1
	R: TCGACGGATCCCCGGGAATTCCTATCTCATGATCTCATCATA
Bmp3-BD	F: TCAGAGGAGGACCTGCATATGATGGCAGACCTGCAAGGAAG	Amplification of full Bmp3 for construction of the vector pGBKT7- Bmp3
	R: TCGACGGATCCCCGGGAATTCCTACGATCGCATAGCATCCA
Pka1-BD	F: TCAGAGGAGGACCTGCATATGATGCCGACACTCGGTTTTTTG	Amplification of full Pka1 for construction of the vector pGBKT7- Pka1
	R: TCGACGGATCCCCGGGAATTCTCATCGGGCCCACCTTGACCA
Pka2-BD	F: TCAGAGGAGGACCTGCATATGATGGCTGAGACCACGACGGCT	Amplification of full Pka2 for construction of the vector pGBKT7- Pka2
	R: TCGACGGATCCCCGGGAATTCCTAAAAACCCTTGAAACAATCATCG
Pde1-BD	F: TCAGAGGAGGACCTGCATATGATGGAAGGTAGAGCTCCCGCT	Amplification of full Pde1 for construction of the vector pGBKT7- Pde1
	R: TCGACGGATCCCCGGGAATTCCTACAAATAAACACTCATCCC
Pde2-BD	F: TCAGAGGAGGACCTGCATATGATGGACTACGCCGCATGCAAC	Amplification of full Pde2 for construction of the vector pGBKT7- Pde2
	R: TCGACGGATCCCCGGGAATTCTCAACCCGCAGTCCCATCAGA
Bck1-BD	F: TCAGAGGAGGACCTGCATATGATGAGCCAGCGTCCCCAA	Amplification of full Bck1 for construction of the vector pGBKT7- Bck1
	R: TCGACGGATCCCCGGGAATTCTTAATATGTGCCGCGAATCTTAGC
BcMkk1-BD	F: TCAGAGGAGGACCTGCATATGATGTCTTCTCCAGCTCCATTA	Amplification of full BcMkk1 for construction of the vector pGBKT7- BcMkk1
	R: TCGACGGATCCCCGGGAATTCTCACCAGCCCCATACGGTAGC
BcSte50-BD	F: TCAGAGGAGGACCTGCATATGATGGCATTCGAGTCCGGCACA	Amplification of full BcSte50 for construction of the vector pGBKT7- BcSte50
	R: TCGACGGATCCCCGGGAATTCTCATATAATGCCGCCAGGAGG
BcSte50-AD	F: GTACCAGATTACGCTCATATGATGGCATTCGAGTCCGGCACA	Amplification of full BcSte50 for construction of the vector pGADT7- BcSte50
	R: ATGCCCACCCGGGTGGAATTCTCATATAATGCCGCCAGGAGG
BcSte11-BD	F: CTGATCTCAGAGGAGGACCTGCATATGATGGCAATGCTAGCTTCAAAG	Amplification of full BcSte11 for construction of the vector pGBKT7- BcSte11
	R: TGCAGGTCGACGGATCCCCGGGAATTCTCAAGTGATTGGGTTTAAAAA
BcSte7-BD	F: CTGATCTCAGAGGAGGACCTGCATATGATGTCGGACGGTATTGGTTCG	Amplification of full BcSte7 for construction of the vector pGBKT7- BcSte7
	R: TGCAGGTCGACGGATCCCCGGGAATTCTTATGAGCCCTGAGCTGCATA
BcSte12-AD	F: GCCATGGAGGCCAGTGAATTCATGGCGCATATGATGTATTCGC	Amplification of full BcSte12 for construction of the vector pGADT7- BcSte12
	R: ATGCCCACCCGGGTGGAATTCCTATATCGGTTGCTGCATGAGTTG
BcSte12-BD	F: ATGGCCATGGAGGCCGAATTCATGGCGCATATGATGTATTCGC	Amplification of full BcSte12 for construction of the vector pGBKT7- BcSte12
	R: TCGACGGATCCCCGGGAATTCCTATATCGGTTGCTGCATGAGTTG
BD-jiance	F: ATGGAGGAGCAGAAGCTG	PCR detection of recombinant plasmids of pGBKT7
	R: TGCGGCCGCTGCAGGTCG
AD-jiance	F: ATGGAGTACCCATACGACGTA	PCR detection of recombinant plasmids pGADT7
	R: TCGATGGATCCCGTATCGATG
BcGas2-RT	F: TCGGTATCGGTGGTCTTTC	Expression detection of BcGas2 by RT-qPCR (Schamber et al 2010)
	R: GTACTCAATCGCACGCTTC
BcHsbA1-RT	F: TCGCTGTGGATGTAAGGAGTG	Expression detection of BcHsbA1 by RT-qPCR
	R: GCTTTTTGAGTTCCGTTGTGA
BcHsbA2-RT	F: CATCGAGACGACTTTGTCCA	Expression detection of BcHsbA2 by RT-qPCR
	R: TAAGCGATACCGGCAGAGAT
BcHsbA3-RT	F: GTAAGTTTCTTTTGGACCCTT	Expression detection of BcHsbA3 by RT-qPCR
	R: CTATATAAATTTGTCAATACT
Bcmp-RT	F: GCCATTCAACGTACCGACTT	Expression detection of Bcmp by RT-qPCR
	R: CACCATCAACGGAAACAGTG
Bcgpi-RT	F: GCTTGTGACGCACAAAATGT	Expression detection of Bcgpi by RT-qPCR
	R: CACTTGCAGCGGTAGTCGTA
BcHsbA1-L	F: TGATAGGATTCTCGGTGGATGA	Gene deletion vector construction of BcHsbA1 based on Bcin03g08230 and KS1004
	R: GCTGCAGGAATTCGATATCAAGAGGGCTGTGGTGACTATGGT
BcHsbA1-R	F: AAAGGAATAGAGTAGATGCCGACCAACTCCGCCTCTGGTGA
	R: CGTTTCATCTATGATAAAAGACAGC
HY-BcHsbA1	F: ACCATAGTCACCACAGCCCTCTTGATATCGAATTCCTGCAGC
	R: CTGCTCCATACAAGCCAACC
YG-BcHsbA1	F: TGTCCTGCGGGTAAATAGC
	R: TCACCAGAGGCGGAGTTGGTCGGCATCTACTCTATTCCTTT
BcHsbA2-L	F: GGTATTGATAACGAAGGGCACT	Gene deletion vector construction of BcHsbA2 based on Bcin04g06380 and KS1004
	R: GCTGCAGGAATTCGATATCAAAGAAGCGAAGAATGAAGGTAGTT
BcHsbA2-R	F: AAAGGAATAGAGTAGATGCCGACCAATAGAGCCGTATCTGGGGA
	R: AGCGGGCTAAAGGTAGAGATG
HY- BcHsbA2	F: AACTACCTTCATTCTTCGCTTCTTTGATATCGAATTCCTGCAGC
	R: CTGCTCCATACAAGCCAACC
YG- BcHsbA2	F: TGTCCTGCGGGTAAATAGC
	R: TCCCCAGATACGGCTCTATTGGTCGGCATCTACTCTATTCCTTT
BcHsbA3-L	F: GCAATTAACGGAAATCTCACG	Gene deletion vector construction of BcHsbA3 based on Bcin10g04570 and KS1004
	R: GCTGCAGGAATTCGATATCAACCACTGGGTCAAGGAGTAATG
BcHsbA3-R	F: AAAGGAATAGAGTAGATGCCGACTGTGTGGCTCGGCATAGGT
	R: GCCGATAGGGACAACAAGC
HY- BcHsbA3	F: CATTACTCCTTGACCCAGTGGTTGATATCGAATTCCTGCAGC
	R: CTGCTCCATACAAGCCAACC
YG- BcHsbA3	F: TGTCCTGCGGGTAAATAGC
	R: CCTATGCCGAGCCACACAGTCGGCATCTACTCTATTCCTTT
Bcmp-L	F: GCTTTGTCTGATGGGTTACTG	Gene deletion vector construction of Bcmp based on Bcmp and KS1004
	R: CTCCACTAGCTCCAGCCAAGCTTCTAAGATTGTGCCGTTTC
Bcmp-R	F: GTCCGAGGGCAAAGGAATAGTAAATCTACCCTTTCCAACCG
	R: CGCCGAAGCAACTAAATGACTA
HY-Bcmp	F: GAAACGGCACAATCTTAGAAGCTTGGCTGGAGCTAGTGGAG
	R: GGATGCCTCCGCTCGAAGTA
YG-Bcmp	F: CGTTGCAAGACCTGCCTGAA
	R: CGGTTGGAAAGGGTAGATTTACTATTCCTTTGCCCTCGGAC
Bcgpi-L	F: CTTGGGTGTGGCCTCCTGTAC	Gene deletion vector construction of Bcgpi based on Bcgpi and KS1004
	R: CTCCACTAGCTCCAGCCAAGCGAGAGCAGTGCAGTATGCGT
Bcgpi-R	F: GTCCGAGGGCAAAGGAATAGTGAGGGATGCTCGGTATGAGT
	R: CGGACAAAGTGAAGGAGGTAA
HY-Bcgpi	F: ACGCATACTGCACTGCTCTCGCTTGGCTGGAGCTAGTGGAG
	R: GGATGCCTCCGCTCGAAGTA
YG-Bcgpi	F: CGTTGCAAGACCTGCCTGAA
	R: ACTCATACCGAGCATCCCTCACTATTCCTTTGCCCTCGGAC
